# Supplementary material for: Development of a New Control System for a Rehabilitation Robot Using Electrical Impedance Tomography and Artificial Intelligence
Source: Biomimetics (Basel). 2023 Sep 11;8(5):420. doi: 10.3390/biomimetics8050420 (PMC10526263; doi:10.3390/biomimetics8050420)
Supplement: Supplementary file 1 [file biomimetics-08-00420-s001.zip]

Archive with 1 entries (1 files):
- biomimetics-2584988-supplementary.pdf
